# Supplementary material for: Genome-Wide Identification of the Defensin Gene Family in Triticum durum and Assessment of Its Response to Environmental Stresses
Source: Biology (Basel). 2025 Apr 11;14(4):404. doi: 10.3390/biology14040404 (PMC12024934; doi:10.3390/biology14040404)
Supplement: Supplementary file 1 [file biology-14-00404-s001.zip]

Archive with 1 entries (1 files):
- biology-3538813-supplementary.pdf
